# Supplementary material for: Metavirome Analysis and Identification of Midge-Borne Viruses from Yunnan Province, China, in 2021
Source: Viruses. 2023 Aug 26;15(9):1817. doi: 10.3390/v15091817 (PMC10535587; doi:10.3390/v15091817)
Supplement: Supplementary file 1 [file viruses-15-01817-s001.zip]

Archive with 1 entries (1 files):
- viruses-2513906-supplementary.pdf
